# Supplementary material for: Topical Dinoprostone vs. Foley’s Catheter: A Systematic Review and Meta-Analysis of Cervical Ripening Approaches
Source: Healthcare (Basel). 2025 Apr 24;13(9):983. doi: 10.3390/healthcare13090983 (PMC12071297; doi:10.3390/healthcare13090983)
Supplement: Supplementary file 1 [file healthcare-13-00983-s001.zip]

Archive with 14 entries (14 files):
- Figure S1. Risk of bias graph.png
- Figure S2. Risk of bias summary.png
- Figure. S10 Meconium passage.png
- Figure. S11 Umbilical cord arterial pH 7.1 .png
- Figure. S12 NICU admission.png
- Figure. S3 Instrumental vaginal delivery.png
- Figure. S4 Time from induction to birth (hours) .png
- Figure. S5 Vaginal delivery within 24 hours.png
- Figure. S6 Induction failure.png
- Figure. S7 Bishop score change.png
- Figure. S8 intrapartum pyrexia .png
- Figure. S9 Postpartum infection.png
- Table S1.pdf
- Table S2.pdf
